# Supplementary material for: Comparative analysis of emergency department admissions: A multi-center study on patient characteristics and mortality before and during the early phase of pandemic in Turkey
Source: Medicine (Baltimore). 2025 Sep 12;104(37):e44438. doi: 10.1097/MD.0000000000044438 (PMC12440398; doi:10.1097/MD.0000000000044438)
Supplement: Supplementary file 3 [file medi-104-e44438-s003.xlsx]

## Sheet: daily-new-confirmed-covid-19-ca
Entity	Day	Daily new confirmed cases of COVID-19 per million people (rolling 7-day average, right-aligned)
Turkey	2020-01-09	0
Turkey	2020-01-10	0
Turkey	2020-01-11	0
Turkey	2020-01-12	0
Turkey	2020-01-13	0
Turkey	2020-01-14	0
Turkey	2020-01-15	0
Turkey	2020-01-16	0
Turkey	2020-01-17	0
Turkey	2020-01-18	0
Turkey	2020-01-19	0
Turkey	2020-01-20	0
Turkey	2020-01-21	0
Turkey	2020-01-22	0
Turkey	2020-01-23	0
Turkey	2020-01-24	0
Turkey	2020-01-25	0
Turkey	2020-01-26	0
Turkey	2020-01-27	0
Turkey	2020-01-28	0
Turkey	2020-01-29	0
Turkey	2020-01-30	0
Turkey	2020-01-31	0
Turkey	2020-02-01	0
Turkey	2020-02-02	0
Turkey	2020-02-03	0
Turkey	2020-02-04	0
Turkey	2020-02-05	0
Turkey	2020-02-06	0
Turkey	2020-02-07	0
Turkey	2020-02-08	0
Turkey	2020-02-09	0
Turkey	2020-02-10	0
Turkey	2020-02-11	0
Turkey	2020-02-12	0
Turkey	2020-02-13	0
Turkey	2020-02-14	0
Turkey	2020-02-15	0
Turkey	2020-02-16	0
Turkey	2020-02-17	0
Turkey	2020-02-18	0
Turkey	2020-02-19	0
Turkey	2020-02-20	0
Turkey	2020-02-21	0
Turkey	2020-02-22	0
Turkey	2020-02-23	0
Turkey	2020-02-24	0
Turkey	2020-02-25	0
Turkey	2020-02-26	0
Turkey	2020-02-27	0
Turkey	2020-02-28	0
Turkey	2020-02-29	0
Turkey	2020-03-01	0
Turkey	2020-03-02	0
Turkey	2020-03-03	0
Turkey	2020-03-04	0
Turkey	2020-03-05	0
Turkey	2020-03-06	0
Turkey	2020-03-07	0
Turkey	2020-03-08	0
Turkey	2020-03-09	0
Turkey	2020-03-10	0
Turkey	2020-03-11	0
Turkey	2020-03-12	0.00164093
Turkey	2020-03-13	0.00164093
Turkey	2020-03-14	0.00820467
Turkey	2020-03-15	0.00984561
Turkey	2020-03-16	0.0295368
Turkey	2020-03-17	0.0771239
Turkey	2020-03-18	0.160812
Turkey	2020-03-19	0.311777
Turkey	2020-03-20	0.587454
Turkey	2020-03-21	1.09122
Turkey	2020-03-22	1.54412
Turkey	2020-03-23	1.99866
Turkey	2020-03-24	2.43186
Turkey	2020-03-25	2.91102
Turkey	2020-03-26	3.67897
Turkey	2020-03-27	5.36585
Turkey	2020-03-28	8.25062
Turkey	2020-03-29	10.5922
Turkey	2020-03-30	13.0963
Turkey	2020-03-31	15.2574
Turkey	2020-04-01	19.1317
Turkey	2020-04-02	21.7358
Turkey	2020-04-03	23.8034
Turkey	2020-04-04	24.9799
Turkey	2020-04-05	27.1279
Turkey	2020-04-06	29.294
Turkey	2020-04-07	31.8177
Turkey	2020-04-08	33.7671
Turkey	2020-04-09	36.9981
Turkey	2020-04-10	39.6236
Turkey	2020-04-11	42.8415
Turkey	2020-04-12	46.3285
Turkey	2020-04-13	49.0426
Turkey	2020-04-14	50.5933
Turkey	2020-04-15	50.8722
Turkey	2020-04-16	51.1414
Turkey	2020-04-17	52.3639
Turkey	2020-04-18	51.7173
Turkey	2020-04-19	49.4939
Turkey	2020-04-20	48.1614
Turkey	2020-04-21	49.1148
Turkey	2020-04-22	50.0157
Turkey	2020-04-23	48.0498
Turkey	2020-04-24	45.2849
Turkey	2020-04-25	43.2649
Turkey	2020-04-26	41.7519
Turkey	2020-04-27	39.0936
Turkey	2020-04-28	34.9207
Turkey	2020-04-29	31.2795
Turkey	2020-04-30	31.0383
Turkey	2020-05-01	30.2162
Turkey	2020-05-02	28.6835
Turkey	2020-05-03	27.2428
Turkey	2020-05-04	26.1155
Turkey	2020-05-05	25.2671
Turkey	2020-05-06	24.3482
Turkey	2020-05-07	23.2274
Turkey	2020-05-08	22.1805
Turkey	2020-05-09	21.6226
Turkey	2020-05-10	20.9055
Turkey	2020-05-11	20.6955
Turkey	2020-05-12	19.875
Turkey	2020-05-13	19.665
Turkey	2020-05-14	18.6574
Turkey	2020-05-15	18.0962
Turkey	2020-05-16	17.8665
Turkey	2020-05-17	17.9715
Turkey	2020-05-18	17.686
Turkey	2020-05-19	17.7582
Turkey	2020-05-20	16.6391
Turkey	2020-05-21	15.5446
Turkey	2020-05-22	14.4386
Turkey	2020-05-23	13.198
Turkey	2020-05-24	12.5023
Turkey	2020-05-25	12.1298
Turkey	2020-05-26	11.8492
Turkey	2020-05-27	11.7278
Turkey	2020-05-28	11.8311
Turkey	2020-05-29	12.1938
Turkey	2020-05-30	12.5039
Turkey	2020-05-31	12.1708
Turkey	2020-06-01	11.6752
Turkey	2020-06-02	11.4127
Turkey	2020-06-03	11.1469
Turkey	2020-06-04	10.8712
Turkey	2020-06-05	10.5528
Turkey	2020-06-06	10.2066
Turkey	2020-06-07	10.0343
Turkey	2020-06-08	10.1574
Turkey	2020-06-09	10.4232
Turkey	2020-06-10	10.7629
Turkey	2020-06-11	10.8531
Turkey	2020-06-12	10.8515
Turkey	2020-06-13	11.2863
Turkey	2020-06-14	12.2397
Turkey	2020-06-15	13.3031
Turkey	2020-06-16	14.2925
Turkey	2020-06-17	15.0703
Turkey	2020-06-18	15.9023
Turkey	2020-06-19	16.4225
Turkey	2020-06-20	16.4536
Turkey	2020-06-21	16.1074
Turkey	2020-06-22	15.5003
Turkey	2020-06-23	14.8767
Turkey	2020-06-24	14.5502
Turkey	2020-06-25	14.6535
Turkey	2020-06-26	14.9062
Turkey	2020-06-27	15.2049
Turkey	2020-06-28	15.4084
Turkey	2020-06-29	15.6775
Turkey	2020-06-30	15.9433
Turkey	2020-07-01	15.9843
Turkey	2020-07-02	15.4921
Turkey	2020-07-03	15.0457
Turkey	2020-07-04	14.6782
Turkey	2020-07-05	14.3204
Turkey	2020-07-06	13.9791
Turkey	2020-07-07	13.5065
Turkey	2020-07-08	13.1127
Turkey	2020-07-09	12.8649
Turkey	2020-07-10	12.5991
Turkey	2020-07-11	12.3218
Turkey	2020-07-12	12.0953
Turkey	2020-07-13	11.8722
Turkey	2020-07-14	11.7442
Turkey	2020-07-15	11.6441
Turkey	2020-07-16	11.4898
Turkey	2020-07-17	11.3405
Turkey	2020-07-18	11.2141
Turkey	2020-07-19	11.0533
Turkey	2020-07-20	10.9089
Turkey	2020-07-21	10.7826
Turkey	2020-07-22	10.6776
Turkey	2020-07-23	10.6037
Turkey	2020-07-24	10.5709
Turkey	2020-07-25	10.5889
Turkey	2020-07-26	10.5939
Turkey	2020-07-27	10.5988
Turkey	2020-07-28	10.5791
Turkey	2020-07-29	21.68
Turkey	2020-07-30	32.7891
Turkey	2020-07-31	43.9212
Turkey	2020-08-01	55.0386
Turkey	2020-08-02	66.2051
Turkey	2020-08-03	77.3471
Turkey	2020-08-04	88.5153
Turkey	2020-08-05	88.7122
Turkey	2020-08-06	89.0995
Turkey	2020-08-07	89.4047
Turkey	2020-08-08	89.7378
Turkey	2020-08-09	90.0266
Turkey	2020-08-10	90.3466
Turkey	2020-08-11	90.6715
Turkey	2020-08-12	90.8356
Turkey	2020-08-13	90.8914
Turkey	2020-08-14	91.039
Turkey	2020-08-15	91.1063
Turkey	2020-08-16	91.2442
Turkey	2020-08-17	91.2606
Turkey	2020-08-18	91.3262
Turkey	2020-08-19	91.4575
Turkey	2020-08-20	91.6068
Turkey	2020-08-21	91.8841
Turkey	2020-08-22	91.8464
Turkey	2020-08-23	91.9333
Turkey	2020-08-24	91.9744
Turkey	2020-08-25	92.319
Turkey	2020-08-26	92.7111
Turkey	2020-08-27	92.7276
Turkey	2020-08-28	92.8572
Turkey	2020-08-29	93.3724
Turkey	2020-08-30	93.7663
Turkey	2020-08-31	94.2011
Turkey	2020-09-01	94.4374
Turkey	2020-09-02	94.5523
Turkey	2020-09-03	95.0167
Turkey	2020-09-04	95.2644
Turkey	2020-09-05	95.4203
Turkey	2020-09-06	95.6238
Turkey	2020-09-07	95.7813
Turkey	2020-09-08	95.9717
Turkey	2020-09-09	96.2818
Turkey	2020-09-10	96.4082
Turkey	2020-09-11	96.1949
Turkey	2020-09-12	96.2917
Turkey	2020-09-13	96.0225
Turkey	2020-09-14	95.9389
Turkey	2020-09-15	95.9602
Turkey	2020-09-16	95.929
Turkey	2020-09-17	96.0898
Turkey	2020-09-18	96.313
Turkey	2020-09-19	96.4771
Turkey	2020-09-20	96.5247
Turkey	2020-09-21	96.5115
Turkey	2020-09-22	96.5559
Turkey	2020-09-23	96.4738
Turkey	2020-09-24	96.4672
Turkey	2020-09-25	96.587
Turkey	2020-09-26	96.4131
Turkey	2020-09-27	96.3688
Turkey	2020-09-28	96.2835
Turkey	2020-09-29	95.7403
Turkey	2020-09-30	95.3055
Turkey	2020-10-01	94.6885
Turkey	2020-10-02	94.1732
Turkey	2020-10-03	93.8073
Turkey	2020-10-04	93.7925
Turkey	2020-10-05	93.7302
Turkey	2020-10-06	94.0436
Turkey	2020-10-07	94.1814
Turkey	2020-10-08	94.4932
Turkey	2020-10-09	94.8345
Turkey	2020-10-10	95.1414
Turkey	2020-10-11	95.3826
Turkey	2020-10-12	95.5024
Turkey	2020-10-13	95.5204
Turkey	2020-10-14	95.719
Turkey	2020-10-15	95.8667
Turkey	2020-10-16	95.9946
Turkey	2020-10-17	96.2949
Turkey	2020-10-18	96.4164
Turkey	2020-10-19	96.93
Turkey	2020-10-20	97.606
Turkey	2020-10-21	98.036
Turkey	2020-10-22	98.5972
Turkey	2020-10-23	99.2683
Turkey	2020-10-24	99.8476
Turkey	2020-10-25	100.451
Turkey	2020-10-26	100.783
Turkey	2020-10-27	101.065
Turkey	2020-10-28	101.582
Turkey	2020-10-29	102.061
Turkey	2020-10-30	102.417
Turkey	2020-10-31	102.675
Turkey	2020-11-01	102.875
Turkey	2020-11-02	103.021
Turkey	2020-11-03	103.192
Turkey	2020-11-04	103.412
Turkey	2020-11-05	103.553
Turkey	2020-11-06	103.54
Turkey	2020-11-07	103.727
Turkey	2020-11-08	104.17
Turkey	2020-11-09	104.843
Turkey	2020-11-10	105.292
Turkey	2020-11-11	105.597
Turkey	2020-11-12	106.093
Turkey	2020-11-13	106.963
Turkey	2020-11-14	107.962
Turkey	2020-11-15	109.001
Turkey	2020-11-16	110.161
Turkey	2020-11-17	111.375
Turkey	2020-11-18	113.492
Turkey	2020-11-19	115.991
Turkey	2020-11-20	118.784
Turkey	2020-11-21	122.163
Turkey	2020-11-22	126.129
Turkey	2020-11-23	130.715
Turkey	2020-11-24	136.291
Turkey	2020-11-25	142.138
Turkey	2020-11-26	146.403
Turkey	2020-11-27	175.708
Turkey	2020-11-28	205.263
Turkey	2020-11-29	234.537
Turkey	2020-11-30	261.667
Turkey	2020-12-01	290.834
Turkey	2020-12-02	317.086
Turkey	2020-12-03	347.243
Turkey	2020-12-04	352.574
Turkey	2020-12-05	357.318
Turkey	2020-12-06	360.261
Turkey	2020-12-07	362.1
Turkey	2020-12-08	363.606
Turkey	2020-12-09	368.674
Turkey	2020-12-10	368.327
Turkey	2020-12-11	365.116
Turkey	2020-12-12	364.082
Turkey	2020-12-13	359.553
Turkey	2020-12-14	353.838
Turkey	2020-12-15	349.703
Turkey	2020-12-16	347.904
Turkey	2020-12-17	344.632
Turkey	2020-12-18	339.859
Turkey	2020-12-19	330.512
Turkey	2020-12-20	319.122
Turkey	2020-12-21	308.287
Turkey	2020-12-22	291.034
Turkey	2020-12-23	269.955
Turkey	2020-12-24	253.434
Turkey	2020-12-25	237.988
Turkey	2020-12-26	223.438
Turkey	2020-12-27	211.825
Turkey	2020-12-28	201.797
Turkey	2020-12-29	195.388
Turkey	2020-12-30	189.725
Turkey	2020-12-31	183.23
Turkey	2021-01-01	177.122
Turkey	2021-01-02	168.36
Turkey	2021-01-03	161.898
Turkey	2021-01-04	154.796
Turkey	2021-01-05	152.331
Turkey	2021-01-06	150.18
Turkey	2021-01-07	147.125
Turkey	2021-01-08	143.5
Turkey	2021-01-09	142.312
Turkey	2021-01-10	139.616
Turkey	2021-01-11	138.403
Turkey	2021-01-12	132.701
Turkey	2021-01-13	125.013
Turkey	2021-01-14	117.996
Turkey	2021-01-15	112.731
Turkey	2021-01-16	107.537
Turkey	2021-01-17	104.276
Turkey	2021-01-18	99.8426
Turkey	2021-01-19	92.6915
Turkey	2021-01-20	87.7834
Turkey	2021-01-21	82.6653
Turkey	2021-01-22	78.2791
Turkey	2021-01-23	74.4279
Turkey	2021-01-24	71.6481
Turkey	2021-01-25	69.7463
Turkey	2021-01-26	69.3853
Turkey	2021-01-27	69.8529
Turkey	2021-01-28	71.5825
Turkey	2021-01-29	73.207
Turkey	2021-01-30	74.7577
Turkey	2021-01-31	76.4232
Turkey	2021-02-01	78.5318
Turkey	2021-02-02	81.94
Turkey	2021-02-03	83.0756
Turkey	2021-02-04	84.0815
Turkey	2021-02-05	85.1153
Turkey	2021-02-06	86.7381
Turkey	2021-02-07	88.4217
Turkey	2021-02-08	88.599
Turkey	2021-02-09	89.2291
Turkey	2021-02-10	90.6091
Turkey	2021-02-11	91.4952
Turkey	2021-02-12	90.9718
Turkey	2021-02-13	90.7453
Turkey	2021-02-14	90.4319
Turkey	2021-02-15	89.8034
Turkey	2021-02-16	89.5441
Turkey	2021-02-17	88.3463
Turkey	2021-02-18	86.1851
Turkey	2021-02-19	85.6125
Turkey	2021-02-20	85.048
Turkey	2021-02-21	85.2958
Turkey	2021-02-22	85.7208
Turkey	2021-02-23	85.9817
Turkey	2021-02-24	87.9524
Turkey	2021-02-25	91.6216
Turkey	2021-02-26	95.4466
Turkey	2021-02-27	98.3773
Turkey	2021-02-28	100.57
Turkey	2021-03-01	103.651
Turkey	2021-03-02	106.584
Turkey	2021-03-03	111.063
Turkey	2021-03-04	114.278
Turkey	2021-03-05	117.15
Turkey	2021-03-06	120.591
Turkey	2021-03-07	124.819
Turkey	2021-03-08	129.353
Turkey	2021-03-09	134.808
Turkey	2021-03-10	137.955
Turkey	2021-03-11	142.937
Turkey	2021-03-12	147.407
Turkey	2021-03-13	153.378
Turkey	2021-03-14	158.813
Turkey	2021-03-15	162.408
Turkey	2021-03-16	166.163
Turkey	2021-03-17	171.076
Turkey	2021-03-18	178.224
Turkey	2021-03-19	188.074
Turkey	2021-03-20	198.066
Turkey	2021-03-21	207.877
Turkey	2021-03-22	219.445
Turkey	2021-03-23	230.461
Turkey	2021-03-24	245.94
Turkey	2021-03-25	263.744
Turkey	2021-03-26	277.991
Turkey	2021-03-27	291.202
Turkey	2021-03-28	305.905
Turkey	2021-03-29	320.066
Turkey	2021-03-30	336.784
Turkey	2021-03-31	355.033
Turkey	2021-04-01	370.687
Turkey	2021-04-02	390.501
Turkey	2021-04-03	412.206
Turkey	2021-04-04	436.385
Turkey	2021-04-05	457.619
Turkey	2021-04-06	474.269
Turkey	2021-04-07	494.422
Turkey	2021-04-08	519.754
Turkey	2021-04-09	544.59
Turkey	2021-04-10	566.715
Turkey	2021-04-11	579.711
Turkey	2021-04-12	593.954
Turkey	2021-04-13	613.663
Turkey	2021-04-14	629.421
Turkey	2021-04-15	642.642
Turkey	2021-04-16	651.6
Turkey	2021-04-17	663.564
Turkey	2021-04-18	679.859
Turkey	2021-04-19	688.267
Turkey	2021-04-20	689.23
Turkey	2021-04-21	692.251
Turkey	2021-04-22	690.889
Turkey	2021-04-23	680.044
Turkey	2021-04-24	657.655
Turkey	2021-04-25	621.538
Turkey	2021-04-26	593.234
Turkey	2021-04-27	563.965
Turkey	2021-04-28	534.876
Turkey	2021-04-29	499.558
Turkey	2021-04-30	471.47
Turkey	2021-05-01	442.676
Turkey	2021-05-02	423.348
Turkey	2021-05-03	402.716
Turkey	2021-05-04	382.075
Turkey	2021-05-05	358.603
Turkey	2021-05-06	335.683
Turkey	2021-05-07	310.599
Turkey	2021-05-08	291.263
Turkey	2021-05-09	273.598
Turkey	2021-05-10	255.894
Turkey	2021-05-11	237.632
Turkey	2021-05-12	213.838
Turkey	2021-05-13	191.773
Turkey	2021-05-14	173.962
Turkey	2021-05-15	159.665
Turkey	2021-05-16	148.867
Turkey	2021-05-17	141.189
Turkey	2021-05-18	135.561
Turkey	2021-05-19	131.36
Turkey	2021-05-20	128.938
Turkey	2021-05-21	125.412
Turkey	2021-05-22	122.35
Turkey	2021-05-23	117.796
Turkey	2021-05-24	113.41
Turkey	2021-05-25	109.06
Turkey	2021-05-26	104.856
Turkey	2021-05-27	100.236
Turkey	2021-05-28	98.6628
Turkey	2021-05-29	95.783
Turkey	2021-05-30	94.0748
Turkey	2021-05-31	92.5881
Turkey	2021-06-01	90.8979
Turkey	2021-06-02	87.1845
Turkey	2021-06-03	84.6295
Turkey	2021-06-04	81.6365
Turkey	2021-06-05	79.0044
Turkey	2021-06-06	76.4938
Turkey	2021-06-07	73.9553
Turkey	2021-06-08	72.567
Turkey	2021-06-09	71.7416
Turkey	2021-06-10	70.5487
Turkey	2021-06-11	70.2304
Turkey	2021-06-12	70.3813
Turkey	2021-06-13	70.2993
Turkey	2021-06-14	69.6856
Turkey	2021-06-15	69.6511
Turkey	2021-06-16	68.5779
Turkey	2021-06-17	68.1956
Turkey	2021-06-18	67.3685
Turkey	2021-06-19	66.2429
Turkey	2021-06-20	65.2649
Turkey	2021-06-21	65.3945
Turkey	2021-06-22	64.8497
Turkey	2021-06-23	65.1582
Turkey	2021-06-24	64.4822
Turkey	2021-06-25	64.1523
Turkey	2021-06-26	64.2426
Turkey	2021-06-27	63.8914
Turkey	2021-06-28	63.5501
Turkey	2021-06-29	63.532
Turkey	2021-06-30	63.0447
Turkey	2021-07-01	62.5311
Turkey	2021-07-02	61.8501
Turkey	2021-07-03	60.6374
Turkey	2021-07-04	59.4412
Turkey	2021-07-05	58.6782
Turkey	2021-07-06	57.6854
Turkey	2021-07-07	56.7878
Turkey	2021-07-08	56.2365
Turkey	2021-07-09	56.0445
Turkey	2021-07-10	57.3228
Turkey	2021-07-11	58.9522
Turkey	2021-07-12	60.3355
Turkey	2021-07-13	61.5268
Turkey	2021-07-14	63.1448
Turkey	2021-07-15	66.0115
Turkey	2021-07-16	69.5116
Turkey	2021-07-17	71.5595
Turkey	2021-07-18	75.0645
Turkey	2021-07-19	79.034
Turkey	2021-07-20	82.7474
Turkey	2021-07-21	86.8415
Turkey	2021-07-22	88.8828
Turkey	2021-07-23	92.6275
Turkey	2021-07-24	99.48
Turkey	2021-07-25	107.217
Turkey	2021-07-26	117.965
Turkey	2021-07-27	132.967
Turkey	2021-07-28	150.986
Turkey	2021-07-29	174.188
Turkey	2021-07-30	194.823
Turkey	2021-07-31	212.855
Turkey	2021-08-01	229.184
Turkey	2021-08-02	240.113
Turkey	2021-08-03	250.105
Turkey	2021-08-04	258.426
Turkey	2021-08-05	265.861
Turkey	2021-08-06	269.366
Turkey	2021-08-07	272.441
Turkey	2021-08-08	276.983
Turkey	2021-08-09	279.952
Turkey	2021-08-10	281.318
Turkey	2021-08-11	284.215
Turkey	2021-08-12	285.091
Turkey	2021-08-13	281.75
Turkey	2021-08-14	277.508
Turkey	2021-08-15	269.056
Turkey	2021-08-16	262.735
Turkey	2021-08-17	253.598
Turkey	2021-08-18	245.549
Turkey	2021-08-19	233.387
Turkey	2021-08-20	228.561
Turkey	2021-08-21	226.175
Turkey	2021-08-22	225.194
Turkey	2021-08-23	224.824
Turkey	2021-08-24	225.963
Turkey	2021-08-25	221.859
Turkey	2021-08-26	221.902
Turkey	2021-08-27	222.388
Turkey	2021-08-28	219.798
Turkey	2021-08-29	217.437
Turkey	2021-08-30	215.32
Turkey	2021-08-31	216.469
Turkey	2021-09-01	220.903
Turkey	2021-09-02	227.427
Turkey	2021-09-03	233.794
Turkey	2021-09-04	241.206
Turkey	2021-09-05	244.686
Turkey	2021-09-06	248.065
Turkey	2021-09-07	250.37
Turkey	2021-09-08	253.234
Turkey	2021-09-09	253.181
Turkey	2021-09-10	253.756
Turkey	2021-09-11	254.913
Turkey	2021-09-12	259.655
Turkey	2021-09-13	262.873
Turkey	2021-09-14	268.864
Turkey	2021-09-15	275.697
Turkey	2021-09-16	282.769
Turkey	2021-09-17	289.779
Turkey	2021-09-18	296.556
Turkey	2021-09-19	301.87
Turkey	2021-09-20	310.15
Turkey	2021-09-21	315.196
Turkey	2021-09-22	317.716
Turkey	2021-09-23	317.624
Turkey	2021-09-24	317.175
Turkey	2021-09-25	316.362
Turkey	2021-09-26	316.336
Turkey	2021-09-27	315.455
Turkey	2021-09-28	314.634
Turkey	2021-09-29	313.903
Turkey	2021-09-30	315.901
Turkey	2021-10-01	317.969
Turkey	2021-10-02	320.719
Turkey	2021-10-03	323.719
Turkey	2021-10-04	326.164
Turkey	2021-10-05	328.825
Turkey	2021-10-06	330.318
Turkey	2021-10-07	332.045
Turkey	2021-10-08	333.546
Turkey	2021-10-09	335.725
Turkey	2021-10-10	336.828
Turkey	2021-10-11	338.5
Turkey	2021-10-12	341.377
Turkey	2021-10-13	348.036
Turkey	2021-10-14	349.365
Turkey	2021-10-15	350.497
Turkey	2021-10-16	351.306
Turkey	2021-10-17	351.129
Turkey	2021-10-18	344.145
Turkey	2021-10-19	341.974
Turkey	2021-10-20	337.054
Turkey	2021-10-21	334.613
Turkey	2021-10-22	330.93
Turkey	2021-10-23	326.825
Turkey	2021-10-24	323.018
Turkey	2021-10-25	324.13
Turkey	2021-10-26	321.543
Turkey	2021-10-27	319.542
Turkey	2021-10-28	314.843
Turkey	2021-10-29	310.023
Turkey	2021-10-30	303.816
Turkey	2021-10-31	298.694
Turkey	2021-11-01	297.309
Turkey	2021-11-02	298.975
Turkey	2021-11-03	299.226
Turkey	2021-11-04	303.932
Turkey	2021-11-05	310.42
Turkey	2021-11-06	316.63
Turkey	2021-11-07	323.814
Turkey	2021-11-08	326.039
Turkey	2021-11-09	324.637
Turkey	2021-11-10	322.777
Turkey	2021-11-11	318.666
Turkey	2021-11-12	311.144
Turkey	2021-11-13	303.668
Turkey	2021-11-14	295.642
Turkey	2021-11-15	289.604
Turkey	2021-11-16	283.086
Turkey	2021-11-17	277.242
Turkey	2021-11-18	271.676
Turkey	2021-11-19	267.305
Turkey	2021-11-20	267.589
Turkey	2021-11-21	268.842
Turkey	2021-11-22	268.109
Turkey	2021-11-23	269.756
Turkey	2021-11-24	274.792
Turkey	2021-11-25	280.905
Turkey	2021-11-26	284.569
Turkey	2021-11-27	284.884
Turkey	2021-11-28	285.56
Turkey	2021-11-29	286.345
Turkey	2021-11-30	285.46
Turkey	2021-12-01	280.613
Turkey	2021-12-02	272.349
Turkey	2021-12-03	267.886
Turkey	2021-12-04	263.772
Turkey	2021-12-05	258.217
Turkey	2021-12-06	254.447
Turkey	2021-12-07	247.417
Turkey	2021-12-08	243.267
Turkey	2021-12-09	240.507
Turkey	2021-12-10	237.141
Turkey	2021-12-11	232.327
Turkey	2021-12-12	230.491
Turkey	2021-12-13	228.192
Turkey	2021-12-14	226.162
Turkey	2021-12-15	224.176
Turkey	2021-12-16	222.532
Turkey	2021-12-17	219.913
Turkey	2021-12-18	219.224
Turkey	2021-12-19	216.58
Turkey	2021-12-20	214.864
Turkey	2021-12-21	214.808
Turkey	2021-12-22	212.153
Turkey	2021-12-23	210.878
Turkey	2021-12-24	211.979
Turkey	2021-12-25	213.241
Turkey	2021-12-26	217.878
Turkey	2021-12-27	223.175
Turkey	2021-12-28	235.215
Turkey	2021-12-29	255.426
Turkey	2021-12-30	284.289
Turkey	2021-12-31	318.601
Turkey	2022-01-01	354.498
Turkey	2022-01-02	381.181
Turkey	2022-01-03	403.14
Turkey	2022-01-04	433.94
Turkey	2022-01-05	470.94
Turkey	2022-01-06	519.812
Turkey	2022-01-07	566.959
Turkey	2022-01-08	603.762
Turkey	2022-01-09	652.179
Turkey	2022-01-10	698.465
Turkey	2022-01-11	731.886
Turkey	2022-01-12	763.953
Turkey	2022-01-13	782.422
Turkey	2022-01-14	794.156
Turkey	2022-01-15	801.775
Turkey	2022-01-16	798.05
Turkey	2022-01-17	785.535
Turkey	2022-01-18	785.041
Turkey	2022-01-19	777.48
Turkey	2022-01-20	769.099
Turkey	2022-01-21	762.993
Turkey	2022-01-22	770.702
Turkey	2022-01-23	785.289
Turkey	2022-01-24	804
Turkey	2022-01-25	807.427
Turkey	2022-01-26	818.393
Turkey	2022-01-27	826.301
Turkey	2022-01-28	843.263
Turkey	2022-01-29	877.773
Turkey	2022-01-30	913.754
Turkey	2022-01-31	950.908
Turkey	2022-02-01	993.963
Turkey	2022-02-02	1037.05
Turkey	2022-02-03	1091.61
Turkey	2022-02-04	1133.21
Turkey	2022-02-05	1162.04
Turkey	2022-02-06	1168.49
Turkey	2022-02-07	1168.15
Turkey	2022-02-08	1173.49
Turkey	2022-02-09	1187.43
Turkey	2022-02-10	1183.95
Turkey	2022-02-11	1169.3
Turkey	2022-02-12	1142.89
Turkey	2022-02-13	1122.34
Turkey	2022-02-14	1099.13
Turkey	2022-02-15	1066.51
Turkey	2022-02-16	1039.65
Turkey	2022-02-17	1016.04
Turkey	2022-02-18	1005.87
Turkey	2022-02-19	993.315
Turkey	2022-02-20	983.898
Turkey	2022-02-21	978.266
Turkey	2022-02-22	992.04
Turkey	2022-02-23	977.829
Turkey	2022-02-24	965.398
Turkey	2022-02-25	944.561
Turkey	2022-02-26	918.84
Turkey	2022-02-27	888.17
Turkey	2022-02-28	854.428
Turkey	2022-03-01	820.377
Turkey	2022-03-02	777.409
Turkey	2022-03-03	728.476
Turkey	2022-03-04	678.782
Turkey	2022-03-05	623.888
Turkey	2022-03-06	575.686
Turkey	2022-03-07	539.387
Turkey	2022-03-08	490.27
Turkey	2022-03-09	453.385
Turkey	2022-03-10	414.763
Turkey	2022-03-11	382.055
Turkey	2022-03-12	360.917
Turkey	2022-03-13	341.35
Turkey	2022-03-14	324.539
Turkey	2022-03-15	308.23
Turkey	2022-03-16	287.237
Turkey	2022-03-17	269.354
Turkey	2022-03-18	256.001
Turkey	2022-03-19	245.704
Turkey	2022-03-20	240.556
Turkey	2022-03-21	233.426
Turkey	2022-03-22	217.885
Turkey	2022-03-23	206.09
Turkey	2022-03-24	197.583
Turkey	2022-03-25	190.265
Turkey	2022-03-26	183.991
Turkey	2022-03-27	178.283
Turkey	2022-03-28	175.186
Turkey	2022-03-29	174.252
Turkey	2022-03-30	172.224
Turkey	2022-03-31	168.667
Turkey	2022-04-01	164.469
Turkey	2022-04-02	161.292
Turkey	2022-04-03	157.902
Turkey	2022-04-04	154.336
Turkey	2022-04-05	151.519
Turkey	2022-04-06	144.993
Turkey	2022-04-07	137.315
Turkey	2022-04-08	129.14
Turkey	2022-04-09	118.889
Turkey	2022-04-10	111.017
Turkey	2022-04-11	105.419
Turkey	2022-04-12	95.9766
Turkey	2022-04-13	86.8235
Turkey	2022-04-14	78.9716
Turkey	2022-04-15	72.0354
Turkey	2022-04-16	67.6131
Turkey	2022-04-17	62.8543
Turkey	2022-04-18	59.0129
Turkey	2022-04-19	55.1551
Turkey	2022-04-20	51.1873
Turkey	2022-04-21	48.1335
Turkey	2022-04-22	45.2241
Turkey	2022-04-23	42.7184
Turkey	2022-04-24	40.3686
Turkey	2022-04-25	38.7425
Turkey	2022-04-26	35.5623
Turkey	2022-04-27	32.7629
Turkey	2022-04-28	30.8118
Turkey	2022-04-29	29.0101
Turkey	2022-04-30	27.4118
Turkey	2022-05-01	25.9645
Turkey	2022-05-02	24.6567
Turkey	2022-05-03	22.5891
Turkey	2022-05-04	20.4263
Turkey	2022-05-05	18.216
Turkey	2022-05-06	16.5702
Turkey	2022-05-07	16.2731
Turkey	2022-05-08	16.091
Turkey	2022-05-09	16.091
Turkey	2022-05-10	16.4159
Turkey	2022-05-11	17.5071
Turkey	2022-05-12	18.3899
Turkey	2022-05-13	19.2514
Turkey	2022-05-14	18.9085
Turkey	2022-05-15	18.4917
Turkey	2022-05-16	17.9567
Turkey	2022-05-17	17.4842
Turkey	2022-05-18	17.0739
Turkey	2022-05-19	16.7014
Turkey	2022-05-20	16.2206
Turkey	2022-05-21	15.3723
Turkey	2022-05-22	15.1376
Turkey	2022-05-23	14.729
Turkey	2022-05-24	14.1842
Turkey	2022-05-25	13.6854
Turkey	2022-05-26	13.3851
Turkey	2022-05-27	13.0979
Turkey	2022-05-28	12.9716
Turkey	2022-05-29	12.4826
Turkey	2022-05-30	10.9975
Turkey	2022-05-31	9.4846
Turkey	2022-06-01	7.34482
Turkey	2022-06-02	5.27724
Turkey	2022-06-03	3.12762
Turkey	2022-06-04	1.58514
Turkey	2022-06-05	12.0116
Turkey	2022-06-06	12.0116
Turkey	2022-06-07	12.0116
Turkey	2022-06-08	12.0116
Turkey	2022-06-09	12.0116
Turkey	2022-06-10	12.0116
Turkey	2022-06-11	12.0116
Turkey	2022-06-12	12.3973
Turkey	2022-06-13	12.3973
Turkey	2022-06-14	12.3973
Turkey	2022-06-15	12.3973
Turkey	2022-06-16	12.3973
Turkey	2022-06-17	12.3973
Turkey	2022-06-18	12.3973
Turkey	2022-06-19	17.9781
Turkey	2022-06-20	17.9781
Turkey	2022-06-21	17.9781
Turkey	2022-06-22	17.9781
Turkey	2022-06-23	17.9781
Turkey	2022-06-24	17.9781
Turkey	2022-06-25	17.9781
Turkey	2022-06-26	43.7063
Turkey	2022-06-27	43.7063
Turkey	2022-06-28	43.7063
Turkey	2022-06-29	43.7063
Turkey	2022-06-30	43.7063
Turkey	2022-07-01	43.7063
Turkey	2022-07-02	43.7063
Turkey	2022-07-03	93.7203
Turkey	2022-07-04	93.7203
Turkey	2022-07-05	93.7203
Turkey	2022-07-06	93.7203
Turkey	2022-07-07	93.7203
Turkey	2022-07-08	93.7203
Turkey	2022-07-09	93.7203
Turkey	2022-07-10	192.147
Turkey	2022-07-11	192.147
Turkey	2022-07-12	192.147
Turkey	2022-07-13	192.147
Turkey	2022-07-14	192.147
Turkey	2022-07-15	192.147
Turkey	2022-07-16	192.147
Turkey	2022-07-17	371.724
Turkey	2022-07-18	371.724
Turkey	2022-07-19	371.724
Turkey	2022-07-20	371.724
Turkey	2022-07-21	371.724
Turkey	2022-07-22	371.724
Turkey	2022-07-23	371.724
Turkey	2022-07-24	599.634
Turkey	2022-07-25	599.634
Turkey	2022-07-26	599.634
Turkey	2022-07-27	599.634
Turkey	2022-07-28	599.634
Turkey	2022-07-29	599.634
Turkey	2022-07-30	599.634
Turkey	2022-07-31	666.746
Turkey	2022-08-01	666.746
Turkey	2022-08-02	666.746
Turkey	2022-08-03	666.746
Turkey	2022-08-04	666.746
Turkey	2022-08-05	666.746
Turkey	2022-08-06	666.746
Turkey	2022-08-07	381.114
Turkey	2022-08-08	381.114
Turkey	2022-08-09	381.114
Turkey	2022-08-10	381.114
Turkey	2022-08-11	381.114
Turkey	2022-08-12	381.114
Turkey	2022-08-13	381.114
Turkey	2022-08-14	235.929
Turkey	2022-08-15	235.929
Turkey	2022-08-16	235.929
Turkey	2022-08-17	235.929
Turkey	2022-08-18	235.929
Turkey	2022-08-19	235.929
Turkey	2022-08-20	235.929
Turkey	2022-08-21	131.311
Turkey	2022-08-22	131.311
Turkey	2022-08-23	131.311
Turkey	2022-08-24	131.311
Turkey	2022-08-25	131.311
Turkey	2022-08-26	131.311
Turkey	2022-08-27	131.311
Turkey	2022-08-28	75.2893
Turkey	2022-08-29	75.2893
Turkey	2022-08-30	75.2893
Turkey	2022-08-31	75.2893
Turkey	2022-09-01	75.2893
Turkey	2022-09-02	75.2893
Turkey	2022-09-03	75.2893
Turkey	2022-09-04	52.8233
Turkey	2022-09-05	52.8233
Turkey	2022-09-06	52.8233
Turkey	2022-09-07	52.8233
Turkey	2022-09-08	52.8233
Turkey	2022-09-09	52.8233
Turkey	2022-09-10	52.8233
Turkey	2022-09-11	36.8242
Turkey	2022-09-12	36.8242
Turkey	2022-09-13	36.8242
Turkey	2022-09-14	36.8242
Turkey	2022-09-15	36.8242
Turkey	2022-09-16	36.8242
Turkey	2022-09-17	36.8242
Turkey	2022-09-18	35.134
Turkey	2022-09-19	35.134
Turkey	2022-09-20	35.134
Turkey	2022-09-21	35.134
Turkey	2022-09-22	35.134
Turkey	2022-09-23	35.134
Turkey	2022-09-24	35.134
Turkey	2022-09-25	37.2968
Turkey	2022-09-26	37.2968
Turkey	2022-09-27	37.2968
Turkey	2022-09-28	37.2968
Turkey	2022-09-29	37.2968
Turkey	2022-09-30	37.2968
Turkey	2022-10-01	37.2968
Turkey	2022-10-02	37.9318
Turkey	2022-10-03	37.9318
Turkey	2022-10-04	37.9318
Turkey	2022-10-05	37.9318
Turkey	2022-10-06	37.9318
Turkey	2022-10-07	37.9318
Turkey	2022-10-08	37.9318
Turkey	2022-10-09	30.7232
Turkey	2022-10-10	30.7232
Turkey	2022-10-11	30.7232
Turkey	2022-10-12	30.7232
Turkey	2022-10-13	30.7232
Turkey	2022-10-14	30.7232
Turkey	2022-10-15	30.7232
Turkey	2022-10-16	25.4049
Turkey	2022-10-17	25.4049
Turkey	2022-10-18	25.4049
Turkey	2022-10-19	25.4049
Turkey	2022-10-20	25.4049
Turkey	2022-10-21	25.4049
Turkey	2022-10-22	25.4049
Turkey	2022-10-23	19.3762
Turkey	2022-10-24	19.3762
Turkey	2022-10-25	19.3762
Turkey	2022-10-26	19.3762
Turkey	2022-10-27	19.3762
Turkey	2022-10-28	19.3762
Turkey	2022-10-29	19.3762
Turkey	2022-10-30	18.1865
Turkey	2022-10-31	18.1865
Turkey	2022-11-01	18.1865
Turkey	2022-11-02	18.1865
Turkey	2022-11-03	18.1865
Turkey	2022-11-04	18.1865
Turkey	2022-11-05	18.1865
Turkey	2022-11-06	22.1657
Turkey	2022-11-07	22.1657
Turkey	2022-11-08	22.1657
Turkey	2022-11-09	22.1657
Turkey	2022-11-10	22.1657
Turkey	2022-11-11	22.1657
Turkey	2022-11-12	22.1657
Turkey	2022-11-13	25.1047
Turkey	2022-11-14	25.1047
Turkey	2022-11-15	25.1047
Turkey	2022-11-16	25.1047
Turkey	2022-11-17	25.1047
Turkey	2022-11-18	25.1047
Turkey	2022-11-19	25.1047
Turkey	2022-11-20	0
Turkey	2022-11-21	0
Turkey	2022-11-22	0
Turkey	2022-11-23	0
Turkey	2022-11-24	0
Turkey	2022-11-25	0
Turkey	2022-11-26	0
Turkey	2022-11-27	0
Turkey	2022-11-28	0
Turkey	2022-11-29	0
Turkey	2022-11-30	0
Turkey	2022-12-01	0
Turkey	2022-12-02	0
Turkey	2022-12-03	0
Turkey	2022-12-04	0
Turkey	2022-12-05	0
Turkey	2022-12-06	0
Turkey	2022-12-07	0
Turkey	2022-12-08	0
Turkey	2022-12-09	0
Turkey	2022-12-10	0
Turkey	2022-12-11	0
Turkey	2022-12-12	0
Turkey	2022-12-13	0
Turkey	2022-12-14	0
Turkey	2022-12-15	0
Turkey	2022-12-16	0
Turkey	2022-12-17	0
Turkey	2022-12-18	0
Turkey	2022-12-19	0
Turkey	2022-12-20	0
Turkey	2022-12-21	0
Turkey	2022-12-22	0
Turkey	2022-12-23	0
Turkey	2022-12-24	0
Turkey	2022-12-25	0
Turkey	2022-12-26	0
Turkey	2022-12-27	0
Turkey	2022-12-28	0
Turkey	2022-12-29	0
Turkey	2022-12-30	0
Turkey	2022-12-31	0
Turkey	2023-01-01	0
Turkey	2023-01-02	0
Turkey	2023-01-03	0
Turkey	2023-01-04	0
Turkey	2023-01-05	0
Turkey	2023-01-06	0
Turkey	2023-01-07	0
Turkey	2023-01-08	0
Turkey	2023-01-09	0
Turkey	2023-01-10	0
Turkey	2023-01-11	0
Turkey	2023-01-12	0
Turkey	2023-01-13	0
Turkey	2023-01-14	0
Turkey	2023-01-15	0
Turkey	2023-01-16	0
Turkey	2023-01-17	0
Turkey	2023-01-18	0
Turkey	2023-01-19	0
Turkey	2023-01-20	0
Turkey	2023-01-21	0
Turkey	2023-01-22	0
Turkey	2023-01-23	0
Turkey	2023-01-24	0
Turkey	2023-01-25	0
Turkey	2023-01-26	0
Turkey	2023-01-27	0
Turkey	2023-01-28	0
Turkey	2023-01-29	0
Turkey	2023-01-30	0
Turkey	2023-01-31	0
Turkey	2023-02-01	0
Turkey	2023-02-02	0
Turkey	2023-02-03	0
Turkey	2023-02-04	0
Turkey	2023-02-05	0
Turkey	2023-02-06	0
Turkey	2023-02-07	0
Turkey	2023-02-08	0
Turkey	2023-02-09	0
Turkey	2023-02-10	0
Turkey	2023-02-11	0
Turkey	2023-02-12	0
Turkey	2023-02-13	0
Turkey	2023-02-14	0
Turkey	2023-02-15	0
Turkey	2023-02-16	0
Turkey	2023-02-17	0
Turkey	2023-02-18	0
Turkey	2023-02-19	0
Turkey	2023-02-20	0
Turkey	2023-02-21	0
Turkey	2023-02-22	0
Turkey	2023-02-23	0
Turkey	2023-02-24	0
Turkey	2023-02-25	0
Turkey	2023-02-26	0
Turkey	2023-02-27	0
Turkey	2023-02-28	0
Turkey	2023-03-01	0
Turkey	2023-03-02	0
Turkey	2023-03-03	0
Turkey	2023-03-04	0
Turkey	2023-03-05	0
Turkey	2023-03-06	0
Turkey	2023-03-07	0
Turkey	2023-03-08	0
Turkey	2023-03-09	0
Turkey	2023-03-10	0
Turkey	2023-03-11	0
Turkey	2023-03-12	0
Turkey	2023-03-13	0
Turkey	2023-03-14	0
Turkey	2023-03-15	0
Turkey	2023-03-16	0
Turkey	2023-03-17	0
Turkey	2023-03-18	0
Turkey	2023-03-19	0
Turkey	2023-03-20	0
Turkey	2023-03-21	0
Turkey	2023-03-22	0
Turkey	2023-03-23	0
Turkey	2023-03-24	0
Turkey	2023-03-25	0
Turkey	2023-03-26	0
Turkey	2023-03-27	0
Turkey	2023-03-28	0
Turkey	2023-03-29	0
Turkey	2023-03-30	0
Turkey	2023-03-31	0
Turkey	2023-04-01	0
Turkey	2023-04-02	0
Turkey	2023-04-03	0
Turkey	2023-04-04	0
Turkey	2023-04-05	0
Turkey	2023-04-06	0
Turkey	2023-04-07	0
Turkey	2023-04-08	0
Turkey	2023-04-09	0
Turkey	2023-04-10	0
Turkey	2023-04-11	0
Turkey	2023-04-12	0
Turkey	2023-04-13	0
Turkey	2023-04-14	0
Turkey	2023-04-15	0
Turkey	2023-04-16	0
Turkey	2023-04-17	0
Turkey	2023-04-18	0
Turkey	2023-04-19	0
Turkey	2023-04-20	0
Turkey	2023-04-21	0
Turkey	2023-04-22	0
Turkey	2023-04-23	0
Turkey	2023-04-24	0
Turkey	2023-04-25	0
Turkey	2023-04-26	0
Turkey	2023-04-27	0
Turkey	2023-04-28	0
Turkey	2023-04-29	0
Turkey	2023-04-30	0
Turkey	2023-05-01	0
Turkey	2023-05-02	0
Turkey	2023-05-03	0
Turkey	2023-05-04	0
Turkey	2023-05-05	0
Turkey	2023-05-06	0
Turkey	2023-05-07	0
Turkey	2023-05-08	0
Turkey	2023-05-09	0
Turkey	2023-05-10	0
Turkey	2023-05-11	0
Turkey	2023-05-12	0
Turkey	2023-05-13	0
Turkey	2023-05-14	0
Turkey	2023-05-15	0
Turkey	2023-05-16	0
Turkey	2023-05-17	0
Turkey	2023-05-18	0
Turkey	2023-05-19	0
Turkey	2023-05-20	0
Turkey	2023-05-21	0
Turkey	2023-05-22	0
Turkey	2023-05-23	0
Turkey	2023-05-24	0
Turkey	2023-05-25	0
Turkey	2023-05-26	0
Turkey	2023-05-27	0
Turkey	2023-05-28	0
Turkey	2023-05-29	0
Turkey	2023-05-30	0
Turkey	2023-05-31	0
Turkey	2023-06-01	0
Turkey	2023-06-02	0
Turkey	2023-06-03	0
Turkey	2023-06-04	0
Turkey	2023-06-05	0
Turkey	2023-06-06	0
Turkey	2023-06-07	0
Turkey	2023-06-08	0
Turkey	2023-06-09	0
Turkey	2023-06-10	0
Turkey	2023-06-11	0
Turkey	2023-06-12	0
Turkey	2023-06-13	0
Turkey	2023-06-14	0
Turkey	2023-06-15	0
Turkey	2023-06-16	0
Turkey	2023-06-17	0
Turkey	2023-06-18	0
Turkey	2023-06-19	0
Turkey	2023-06-20	0
Turkey	2023-06-21	0
Turkey	2023-06-22	0
Turkey	2023-06-23	0
Turkey	2023-06-24	0
Turkey	2023-06-25	0
Turkey	2023-06-26	0
Turkey	2023-06-27	0
Turkey	2023-06-28	0
Turkey	2023-06-29	0
Turkey	2023-06-30	0
Turkey	2023-07-01	0
Turkey	2023-07-02	0
Turkey	2023-07-03	0
Turkey	2023-07-04	0
Turkey	2023-07-05	0
Turkey	2023-07-06	0
Turkey	2023-07-07	0
Turkey	2023-07-08	0
Turkey	2023-07-09	0
Turkey	2023-07-10	0
Turkey	2023-07-11	0
Turkey	2023-07-12	0
Turkey	2023-07-13	0
Turkey	2023-07-14	0
Turkey	2023-07-15	0
Turkey	2023-07-16	0
Turkey	2023-07-17	0
Turkey	2023-07-18	0
Turkey	2023-07-19	0
Turkey	2023-07-20	0
Turkey	2023-07-21	0
Turkey	2023-07-22	0
Turkey	2023-07-23	0
Turkey	2023-07-24	0
Turkey	2023-07-25	0
Turkey	2023-07-26	0
Turkey	2023-07-27	0
Turkey	2023-07-28	0
Turkey	2023-07-29	0
Turkey	2023-07-30	0
Turkey	2023-07-31	0
Turkey	2023-08-01	0
Turkey	2023-08-02	0
Turkey	2023-08-03	0
Turkey	2023-08-04	0
Turkey	2023-08-05	0
Turkey	2023-08-06	0
Turkey	2023-08-07	0
Turkey	2023-08-08	0
Turkey	2023-08-09	0
Turkey	2023-08-10	0
Turkey	2023-08-11	0
Turkey	2023-08-12	0
Turkey	2023-08-13	0
Turkey	2023-08-14	0
Turkey	2023-08-15	0
Turkey	2023-08-16	0
Turkey	2023-08-17	0
Turkey	2023-08-18	0
Turkey	2023-08-19	0
Turkey	2023-08-20	0
Turkey	2023-08-21	0
Turkey	2023-08-22	0
Turkey	2023-08-23	0
Turkey	2023-08-24	0
Turkey	2023-08-25	0
Turkey	2023-08-26	0
Turkey	2023-08-27	0
Turkey	2023-08-28	0
Turkey	2023-08-29	0
Turkey	2023-08-30	0
Turkey	2023-08-31	0
Turkey	2023-09-01	0
Turkey	2023-09-02	0
Turkey	2023-09-03	0
Turkey	2023-09-04	0
Turkey	2023-09-05	0
Turkey	2023-09-06	0
Turkey	2023-09-07	0
Turkey	2023-09-08	0
Turkey	2023-09-09	0
Turkey	2023-09-10	0
Turkey	2023-09-11	0
Turkey	2023-09-12	0
Turkey	2023-09-13	0
Turkey	2023-09-14	0
Turkey	2023-09-15	0
Turkey	2023-09-16	0
Turkey	2023-09-17	0
Turkey	2023-09-18	0
Turkey	2023-09-19	0
Turkey	2023-09-20	0
Turkey	2023-09-21	0
Turkey	2023-09-22	0
Turkey	2023-09-23	0
Turkey	2023-09-24	0
Turkey	2023-09-25	0
Turkey	2023-09-26	0
Turkey	2023-09-27	0
Turkey	2023-09-28	0
Turkey	2023-09-29	0
Turkey	2023-09-30	0
Turkey	2023-10-01	0
Turkey	2023-10-02	0
Turkey	2023-10-03	0
Turkey	2023-10-04	0
Turkey	2023-10-05	0
Turkey	2023-10-06	0
Turkey	2023-10-07	0
Turkey	2023-10-08	0
Turkey	2023-10-09	0
Turkey	2023-10-10	0
Turkey	2023-10-11	0
Turkey	2023-10-12	0
Turkey	2023-10-13	0
Turkey	2023-10-14	0
Turkey	2023-10-15	0
Turkey	2023-10-16	0
Turkey	2023-10-17	0
Turkey	2023-10-18	0
Turkey	2023-10-19	0
Turkey	2023-10-20	0
Turkey	2023-10-21	0
Turkey	2023-10-22	0
Turkey	2023-10-23	0
Turkey	2023-10-24	0
Turkey	2023-10-25	0
Turkey	2023-10-26	0
Turkey	2023-10-27	0
Turkey	2023-10-28	0
Turkey	2023-10-29	0
Turkey	2023-10-30	0.00164093
Turkey	2023-10-31	0.00164093
Turkey	2023-11-01	0.00164093
Turkey	2023-11-02	0.00164093
Turkey	2023-11-03	0.00164093
Turkey	2023-11-04	0.00164093
Turkey	2023-11-05	0.00164093
Turkey	2023-11-06	0.00164093
Turkey	2023-11-07	0.00164093
Turkey	2023-11-08	0.00164093
Turkey	2023-11-09	0.00164093
Turkey	2023-11-10	0.00164093
Turkey	2023-11-11	0.00164093
Turkey	2023-11-12	0.00164093
Turkey	2023-11-13	0.0049228
Turkey	2023-11-14	0.0049228
Turkey	2023-11-15	0.0049228
Turkey	2023-11-16	0.0049228
Turkey	2023-11-17	0.0049228
Turkey	2023-11-18	0.0049228
Turkey	2023-11-19	0.0049228
Turkey	2023-11-20	0
Turkey	2023-11-21	0
Turkey	2023-11-22	0
Turkey	2023-11-23	0
Turkey	2023-11-24	0
Turkey	2023-11-25	0
Turkey	2023-11-26	0
Turkey	2023-11-27	0.00164093
Turkey	2023-11-28	0.00164093
Turkey	2023-11-29	0.00164093
Turkey	2023-11-30	0.00164093
Turkey	2023-12-01	0.00164093
Turkey	2023-12-02	0.00164093
Turkey	2023-12-03	0.00164093
Turkey	2023-12-04	0.00164093
Turkey	2023-12-05	0.00164093
Turkey	2023-12-06	0.00164093
Turkey	2023-12-07	0.00164093
Turkey	2023-12-08	0.00164093
Turkey	2023-12-09	0.00164093
Turkey	2023-12-10	0.00164093
Turkey	2023-12-11	0.00164093
Turkey	2023-12-12	0.00164093
Turkey	2023-12-13	0.00164093
Turkey	2023-12-14	0.00164093
Turkey	2023-12-15	0.00164093
Turkey	2023-12-16	0.00164093
Turkey	2023-12-17	0.00164093
Turkey	2023-12-18	0.00164093
Turkey	2023-12-19	0.00164093
Turkey	2023-12-20	0.00164093
Turkey	2023-12-21	0.00164093
Turkey	2023-12-22	0.00164093
Turkey	2023-12-23	0.00164093
Turkey	2023-12-24	0.00164093
Turkey	2023-12-25	0.00164093
Turkey	2023-12-26	0.00164093
Turkey	2023-12-27	0.00164093
Turkey	2023-12-28	0.00164093
Turkey	2023-12-29	0.00164093
Turkey	2023-12-30	0.00164093
Turkey	2023-12-31	0.00164093
Turkey	2024-01-01	0.00328187
Turkey	2024-01-02	0.00328187
Turkey	2024-01-03	0.00328187
Turkey	2024-01-04	0.00328187
Turkey	2024-01-05	0.00328187
Turkey	2024-01-06	0.00328187
Turkey	2024-01-07	0.00328187
Turkey	2024-01-08	0.0049228
Turkey	2024-01-09	0.0049228
Turkey	2024-01-10	0.0049228
Turkey	2024-01-11	0.0049228
Turkey	2024-01-12	0.0049228
Turkey	2024-01-13	0.0049228
Turkey	2024-01-14	0.0049228
Turkey	2024-01-15	0
Turkey	2024-01-16	0
Turkey	2024-01-17	0
Turkey	2024-01-18	0
Turkey	2024-01-19	0
Turkey	2024-01-20	0
Turkey	2024-01-21	0
Turkey	2024-01-22	0.00164093
Turkey	2024-01-23	0.00164093
Turkey	2024-01-24	0.00164093
Turkey	2024-01-25	0.00164093
Turkey	2024-01-26	0.00164093
Turkey	2024-01-27	0.00164093
Turkey	2024-01-28	0.00164093
Turkey	2024-01-29	0.00164093
Turkey	2024-01-30	0.00164093
Turkey	2024-01-31	0.00164093
Turkey	2024-02-01	0.00164093
Turkey	2024-02-02	0.00164093
Turkey	2024-02-03	0.00164093
Turkey	2024-02-04	0.00164093
Turkey	2024-02-05	0.00164093
Turkey	2024-02-06	0.00164093
Turkey	2024-02-07	0.00164093
Turkey	2024-02-08	0.00164093
Turkey	2024-02-09	0.00164093
Turkey	2024-02-10	0.00164093
Turkey	2024-02-11	0.00164093
Turkey	2024-02-12	0
Turkey	2024-02-13	0
Turkey	2024-02-14	0
Turkey	2024-02-15	0
Turkey	2024-02-16	0
Turkey	2024-02-17	0
Turkey	2024-02-18	0
Turkey	2024-02-19	0.00164093
Turkey	2024-02-20	0.00164093
Turkey	2024-02-21	0.00164093
Turkey	2024-02-22	0.00164093
Turkey	2024-02-23	0.00164093
Turkey	2024-02-24	0.00164093
Turkey	2024-02-25	0.00164093
Turkey	2024-02-26	0.00164093
Turkey	2024-02-27	0.00164093
Turkey	2024-02-28	0.00164093
Turkey	2024-02-29	0.00164093
Turkey	2024-03-01	0.00164093
Turkey	2024-03-02	0.00164093
Turkey	2024-03-03	0.00164093
Turkey	2024-03-04	0
Turkey	2024-03-05	0
Turkey	2024-03-06	0
Turkey	2024-03-07	0
Turkey	2024-03-08	0
Turkey	2024-03-09	0
Turkey	2024-03-10	0
Turkey	2024-03-11	0.00164093
Turkey	2024-03-12	0.00164093
Turkey	2024-03-13	0.00164093
Turkey	2024-03-14	0.00164093
Turkey	2024-03-15	0.00164093
Turkey	2024-03-16	0.00164093
Turkey	2024-03-17	0.00164093
Turkey	2024-03-18	0
Turkey	2024-03-19	0
Turkey	2024-03-20	0
Turkey	2024-03-21	0
Turkey	2024-03-22	0
Turkey	2024-03-23	0
Turkey	2024-03-24	0
Turkey	2024-03-25	0
Turkey	2024-03-26	0
Turkey	2024-03-27	0
Turkey	2024-03-28	0
Turkey	2024-03-29	0
Turkey	2024-03-30	0
Turkey	2024-03-31	0
Turkey	2024-04-01	0
Turkey	2024-04-02	0
Turkey	2024-04-03	0
Turkey	2024-04-04	0
Turkey	2024-04-05	0
Turkey	2024-04-06	0
Turkey	2024-04-07	0
Turkey	2024-04-08	0
Turkey	2024-04-09	0
Turkey	2024-04-10	0
Turkey	2024-04-11	0
Turkey	2024-04-12	0
Turkey	2024-04-13	0
Turkey	2024-04-14	0
Turkey	2024-04-15	0
Turkey	2024-04-16	0
Turkey	2024-04-17	0
Turkey	2024-04-18	0
Turkey	2024-04-19	0
Turkey	2024-04-20	0
Turkey	2024-04-21	0
Turkey	2024-04-22	0
Turkey	2024-04-23	0
Turkey	2024-04-24	0
Turkey	2024-04-25	0
Turkey	2024-04-26	0
Turkey	2024-04-27	0
Turkey	2024-04-28	0
Turkey	2024-04-29	0
Turkey	2024-04-30	0
Turkey	2024-05-01	0
Turkey	2024-05-02	0
Turkey	2024-05-03	0
Turkey	2024-05-04	0
Turkey	2024-05-05	0
Turkey	2024-05-06	0
Turkey	2024-05-07	0
Turkey	2024-05-08	0
Turkey	2024-05-09	0
Turkey	2024-05-10	0
Turkey	2024-05-11	0
Turkey	2024-05-12	0
Turkey	2024-05-13	0.00164093
Turkey	2024-05-14	0.00164093
Turkey	2024-05-15	0.00164093
Turkey	2024-05-16	0.00164093
Turkey	2024-05-17	0.00164093
Turkey	2024-05-18	0.00164093
Turkey	2024-05-19	0.00164093
Turkey	2024-05-20	0
Turkey	2024-05-21	0
Turkey	2024-05-22	0
Turkey	2024-05-23	0
Turkey	2024-05-24	0
Turkey	2024-05-25	0
Turkey	2024-05-26	0
Turkey	2024-05-27	0
Turkey	2024-05-28	0
Turkey	2024-05-29	0
Turkey	2024-05-30	0
Turkey	2024-05-31	0
Turkey	2024-06-01	0
Turkey	2024-06-02	0
Turkey	2024-06-03	0
Turkey	2024-06-04	0
Turkey	2024-06-05	0
Turkey	2024-06-06	0
Turkey	2024-06-07	0
Turkey	2024-06-08	0
Turkey	2024-06-09	0
Turkey	2024-06-10	0
Turkey	2024-06-11	0
Turkey	2024-06-12	0
Turkey	2024-06-13	0
Turkey	2024-06-14	0
Turkey	2024-06-15	0
Turkey	2024-06-16	0
Turkey	2024-06-17	0
Turkey	2024-06-18	0
Turkey	2024-06-19	0
Turkey	2024-06-20	0
Turkey	2024-06-21	0
Turkey	2024-06-22	0
Turkey	2024-06-23	0
Turkey	2024-06-24	0
Turkey	2024-06-25	0
Turkey	2024-06-26	0
Turkey	2024-06-27	0
Turkey	2024-06-28	0
Turkey	2024-06-29	0
Turkey	2024-06-30	0
Turkey	2024-07-01	0
Turkey	2024-07-02	0
Turkey	2024-07-03	0
Turkey	2024-07-04	0
Turkey	2024-07-05	0
Turkey	2024-07-06	0
Turkey	2024-07-07	0
Turkey	2024-07-08	0.00164093
Turkey	2024-07-09	0.00164093
Turkey	2024-07-10	0.00164093
Turkey	2024-07-11	0.00164093
Turkey	2024-07-12	0.00164093
Turkey	2024-07-13	0.00164093
Turkey	2024-07-14	0.00164093
Turkey	2024-07-15	0
Turkey	2024-07-16	0
Turkey	2024-07-17	0
Turkey	2024-07-18	0
Turkey	2024-07-19	0
Turkey	2024-07-20	0
Turkey	2024-07-21	0
Turkey	2024-07-22	0
Turkey	2024-07-23	0
Turkey	2024-07-24	0
Turkey	2024-07-25	0
Turkey	2024-07-26	0
Turkey	2024-07-27	0
Turkey	2024-07-28	0
Turkey	2024-07-29	0
Turkey	2024-07-30	0
Turkey	2024-07-31	0
Turkey	2024-08-01	0
Turkey	2024-08-02	0
Turkey	2024-08-03	0
Turkey	2024-08-04	0
Turkey	2024-08-05	0.00328187
Turkey	2024-08-06	0.00328187
Turkey	2024-08-07	0.00328187
Turkey	2024-08-08	0.00328187
Turkey	2024-08-09	0.00328187
Turkey	2024-08-10	0.00328187
Turkey	2024-08-11	0.00328187
Turkey	2024-08-12	0.00328187
Turkey	2024-08-13	0.00328187
Turkey	2024-08-14	0.00328187
Turkey	2024-08-15	0.00328187
Turkey	2024-08-16	0.00328187
Turkey	2024-08-17	0.00328187
Turkey	2024-08-18	0.00328187
Turkey	2024-08-19	0.00164093
Turkey	2024-08-20	0.00164093
Turkey	2024-08-21	0.00164093
Turkey	2024-08-22	0.00164093
Turkey	2024-08-23	0.00164093
Turkey	2024-08-24	0.00164093
Turkey	2024-08-25	0.00164093
Turkey	2024-08-26	0.00164093
Turkey	2024-08-27	0.00164093
Turkey	2024-08-28	0.00164093
Turkey	2024-08-29	0.00164093
Turkey	2024-08-30	0.00164093
Turkey	2024-08-31	0.00164093
Turkey	2024-09-01	0.00164093
Turkey	2024-09-02	0.00164093
Turkey	2024-09-03	0.00164093
Turkey	2024-09-04	0.00164093
Turkey	2024-09-05	0.00164093
Turkey	2024-09-06	0.00164093
Turkey	2024-09-07	0.00164093
Turkey	2024-09-08	0.00164093
Turkey	2024-09-09	0.00164093
Turkey	2024-09-10	0.00164093
Turkey	2024-09-11	0.00164093
Turkey	2024-09-12	0.00164093
Turkey	2024-09-13	0.00164093
Turkey	2024-09-14	0.00164093
Turkey	2024-09-15	0.00164093
Turkey	2024-09-16	0
Turkey	2024-09-17	0
Turkey	2024-09-18	0
Turkey	2024-09-19	0
Turkey	2024-09-20	0
Turkey	2024-09-21	0
Turkey	2024-09-22	0
Turkey	2024-09-23	0.00164093
Turkey	2024-09-24	0.00164093
Turkey	2024-09-25	0.00164093
Turkey	2024-09-26	0.00164093
Turkey	2024-09-27	0.00164093
Turkey	2024-09-28	0.00164093
Turkey	2024-09-29	0.00164093
Turkey	2024-09-30	0.00164093
Turkey	2024-10-01	0.00164093
Turkey	2024-10-02	0.00164093
Turkey	2024-10-03	0.00164093
Turkey	2024-10-04	0.00164093
Turkey	2024-10-05	0.00164093
Turkey	2024-10-06	0.00164093
Turkey	2024-10-07	0
Turkey	2024-10-08	0
Turkey	2024-10-09	0
Turkey	2024-10-10	0
Turkey	2024-10-11	0
Turkey	2024-10-12	0
Turkey	2024-10-13	0
Turkey	2024-10-14	0.00164093
Turkey	2024-10-15	0.00164093
Turkey	2024-10-16	0.00164093
Turkey	2024-10-17	0.00164093
Turkey	2024-10-18	0.00164093
Turkey	2024-10-19	0.00164093
Turkey	2024-10-20	0.00164093
Turkey	2024-10-21	0
Turkey	2024-10-22	0
Turkey	2024-10-23	0
Turkey	2024-10-24	0
Turkey	2024-10-25	0
Turkey	2024-10-26	0
Turkey	2024-10-27	0
Turkey	2024-10-28	0.00164093
Turkey	2024-10-29	0.00164093
Turkey	2024-10-30	0.00164093
Turkey	2024-10-31	0.00164093
Turkey	2024-11-01	0.00164093
Turkey	2024-11-02	0.00164093
Turkey	2024-11-03	0.00164093
Turkey	2024-11-04	0
Turkey	2024-11-05	0
Turkey	2024-11-06	0
Turkey	2024-11-07	0
Turkey	2024-11-08	0
Turkey	2024-11-09	0
Turkey	2024-11-10	0
Turkey	2024-11-11	0
Turkey	2024-11-12	0
Turkey	2024-11-13	0
Turkey	2024-11-14	0
Turkey	2024-11-15	0
Turkey	2024-11-16	0
Turkey	2024-11-17	0
Turkey	2024-11-18	0
Turkey	2024-11-19	0
Turkey	2024-11-20	0
Turkey	2024-11-21	0
Turkey	2024-11-22	0
Turkey	2024-11-23	0
Turkey	2024-11-24	0
Turkey	2024-11-25	0
Turkey	2024-11-26	0
Turkey	2024-11-27	0
Turkey	2024-11-28	0
Turkey	2024-11-29	0
Turkey	2024-11-30	0
Turkey	2024-12-01	0
Turkey	2024-12-02	0
Turkey	2024-12-03	0
Turkey	2024-12-04	0
Turkey	2024-12-05	0
Turkey	2024-12-06	0
Turkey	2024-12-07	0
Turkey	2024-12-08	0
Turkey	2024-12-09	0
Turkey	2024-12-10	0
Turkey	2024-12-11	0
Turkey	2024-12-12	0
Turkey	2024-12-13	0
Turkey	2024-12-14	0
Turkey	2024-12-15	0
Turkey	2024-12-16	0
Turkey	2024-12-17	0
Turkey	2024-12-18	0
Turkey	2024-12-19	0
Turkey	2024-12-20	0
Turkey	2024-12-21	0
Turkey	2024-12-22	0
Turkey	2024-12-23	0
Turkey	2024-12-24	0
Turkey	2024-12-25	0
Turkey	2024-12-26	0
Turkey	2024-12-27	0
Turkey	2024-12-28	0
Turkey	2024-12-29	0
Turkey	2024-12-30	0
Turkey	2024-12-31	0
Turkey	2025-01-01	0
Turkey	2025-01-02	0
Turkey	2025-01-03	0
Turkey	2025-01-04	0
Turkey	2025-01-05	0
Turkey	2025-01-06	0
Turkey	2025-01-07	0
Turkey	2025-01-08	0
Turkey	2025-01-09	0
Turkey	2025-01-10	0
Turkey	2025-01-11	0
Turkey	2025-01-12	0
Turkey	2025-01-13	0
Turkey	2025-01-14	0
Turkey	2025-01-15	0
Turkey	2025-01-16	0
Turkey	2025-01-17	0
Turkey	2025-01-18	0
Turkey	2025-01-19	0
Turkey	2025-01-20	0
Turkey	2025-01-21	0
Turkey	2025-01-22	0
Turkey	2025-01-23	0
Turkey	2025-01-24	0
Turkey	2025-01-25	0
Turkey	2025-01-26	0
Turkey	2025-01-27	0.00164093
Turkey	2025-01-28	0.00164093
Turkey	2025-01-29	0.00164093
Turkey	2025-01-30	0.00164093
Turkey	2025-01-31	0.00164093
Turkey	2025-02-01	0.00164093
Turkey	2025-02-02	0.00164093
Turkey	2025-02-03	0
Turkey	2025-02-04	0
Turkey	2025-02-05	0
Turkey	2025-02-06	0
Turkey	2025-02-07	0
Turkey	2025-02-08	0
Turkey	2025-02-09	0
Turkey	2025-02-10	0
Turkey	2025-02-11	0
Turkey	2025-02-12	0
Turkey	2025-02-13	0
Turkey	2025-02-14	0
Turkey	2025-02-15	0
Turkey	2025-02-16	0
Turkey	2025-02-17	0
Turkey	2025-02-18	0
Turkey	2025-02-19	0
Turkey	2025-02-20	0
Turkey	2025-02-21	0
Turkey	2025-02-22	0
Turkey	2025-02-23	0
Turkey	2025-02-24	0
Turkey	2025-02-25	0
Turkey	2025-02-26	0
Turkey	2025-02-27	0
Turkey	2025-02-28	0
Turkey	2025-03-01	0
Turkey	2025-03-02	0
Turkey	2025-03-03	0
Turkey	2025-03-04	0
Turkey	2025-03-05	0
Turkey	2025-03-06	0
Turkey	2025-03-07	0
Turkey	2025-03-08	0
Turkey	2025-03-09	0
Turkey	2025-03-10	0
Turkey	2025-03-11	0
Turkey	2025-03-12	0
Turkey	2025-03-13	0
Turkey	2025-03-14	0
Turkey	2025-03-15	0
Turkey	2025-03-16	0
Turkey	2025-03-17	0
Turkey	2025-03-18	0
Turkey	2025-03-19	0
Turkey	2025-03-20	0
Turkey	2025-03-21	0
Turkey	2025-03-22	0
Turkey	2025-03-23	0
Turkey	2025-03-24	0
Turkey	2025-03-25	0
Turkey	2025-03-26	0
Turkey	2025-03-27	0
Turkey	2025-03-28	0
Turkey	2025-03-29	0
Turkey	2025-03-30	0
Turkey	2025-03-31	0
Turkey	2025-04-01	0
Turkey	2025-04-02	0
Turkey	2025-04-03	0
Turkey	2025-04-04	0
Turkey	2025-04-05	0
Turkey	2025-04-06	0
Turkey	2025-04-07	0
Turkey	2025-04-08	0
Turkey	2025-04-09	0
Turkey	2025-04-10	0
Turkey	2025-04-11	0
Turkey	2025-04-12	0
Turkey	2025-04-13	0
Turkey	2025-04-14	0
Turkey	2025-04-15	0
Turkey	2025-04-16	0
Turkey	2025-04-17	0
Turkey	2025-04-18	0
Turkey	2025-04-19	0
Turkey	2025-04-20	0
Turkey	2025-04-21	0
Turkey	2025-04-22	0
Turkey	2025-04-23	0
Turkey	2025-04-24	0
Turkey	2025-04-25	0
Turkey	2025-04-26	0
Turkey	2025-04-27	0
Turkey	2025-04-28	0
Turkey	2025-04-29	0
Turkey	2025-04-30	0
Turkey	2025-05-01	0
Turkey	2025-05-02	0
Turkey	2025-05-03	0
Turkey	2025-05-04	0
Turkey	2025-05-05	0
Turkey	2025-05-06	0
Turkey	2025-05-07	0
Turkey	2025-05-08	0
Turkey	2025-05-09	0
Turkey	2025-05-10	0
Turkey	2025-05-11	0
Turkey	2025-05-12	0
Turkey	2025-05-13	0
Turkey	2025-05-14	0
Turkey	2025-05-15	0
Turkey	2025-05-16	0
Turkey	2025-05-17	0
Turkey	2025-05-18	0
Turkey	2025-05-19	0
Turkey	2025-05-20	0
Turkey	2025-05-21	0
Turkey	2025-05-22	0
Turkey	2025-05-23	0
Turkey	2025-05-24	0
Turkey	2025-05-25	0
Turkey	2025-05-26	0
Turkey	2025-05-27	0
Turkey	2025-05-28	0
Turkey	2025-05-29	0
Turkey	2025-05-30	0
Turkey	2025-05-31	0
Turkey	2025-06-01	0
Turkey	2025-06-02	0
Turkey	2025-06-03	0
Turkey	2025-06-04	0
Turkey	2025-06-05	0
Turkey	2025-06-06	0
Turkey	2025-06-07	0
Turkey	2025-06-08	0
Turkey	2025-06-09	0.00164093
Turkey	2025-06-10	0.00164093
Turkey	2025-06-11	0.00164093
Turkey	2025-06-12	0.00164093
Turkey	2025-06-13	0.00164093
Turkey	2025-06-14	0.00164093
Turkey	2025-06-15	0.00164093
Turkey	2025-06-16	0.00164093
Turkey	2025-06-17	0.00164093
Turkey	2025-06-18	0.00164093
Turkey	2025-06-19	0.00164093
Turkey	2025-06-20	0.00164093
Turkey	2025-06-21	0.00164093
Turkey	2025-06-22	0.00164093
Turkey	2025-06-23	0
Turkey	2025-06-24	0
Turkey	2025-06-25	0
Turkey	2025-06-26	0
Turkey	2025-06-27	0
Turkey	2025-06-28	0
Turkey	2025-06-29	0
[truncated: 2,055 more rows]
